# Supplementary material for: The flowering transition pathways converge into a complex gene regulatory network that underlies the phase changes of the shoot apical meristem in Arabidopsis thaliana
Source: Front Plant Sci. 2022 Aug 9;13:852047. doi: 10.3389/fpls.2022.852047 (PMC9396034; doi:10.3389/fpls.2022.852047)
Supplement: Supplementary file 1 [file Table_3.xlsx]

## Sheet: Gene interactions
			Supplementary Table 3. Experimental evidence that support genes regulation
SOURCE NODE	TARGET	TYPE OF REGULATION	EXPERIMENTAL EVIDENCE	REFERENCES
	NODE
AGE	AGE	Positive (P)		Input node
GA	AGL24	P	AGL24 expression is induced upon treatment with GA. Cross up-regulation between SOC1 and AGL24 upon GA treatment was nearly abolished in agl24-1 and soc1-2, suggesting that GA induces AGL24 via SOC1.	(Yu et al., 2002; Liu et al., 2008)
SOC1	AGL24	P	SOC1 and AGL24 upregulate each other in response to GA and synergistically determine flowering time under short-day conditions. 35S::SOC1 induces AGL24 expression. Consistent with 35S::SOC1 promoting flowering through an up-regulation of AGL24, agl24 mutations partially suppress the early-flowering phenotype of SOC1 overexpression. ChIP assay using a functional SOC1-9myc-tagged line and promoter …	(Yu et al., 2002; Michaels et al., 2003; Liu et al., 2008)
VER	AGL24	P	AGL24 expression is increased by vernalization treatment. AGL24 does not appear to be regulated by FLC and AGL24 expression is similar in Col with or without an active FRI allele or in an ld mutant. Thus, it is likely that the upregulation of AGL24 expression by vernalization is independent of FLC.	(Yu et al., 2002; Michaels et al., 2003)
AGL24	AP1	P	AP1 showed a slightly reduced intensity in soc1-2 agl24-1 svp-41 inflorescence apices by in situ hybridization. In the agl24-2 svp-41 double mutant, AP1 expression was also reduced. ChIP assay using pAGL24:AGL24-RFP in agl24-2 showed that AGL24 binds directly to regions I and III of the AP1 locus. AGL24 overexpressor showed up-regulation of AP1 in 10 DAS seedlings by qRT-PCR.	(Liu et al., 2009; Grandi et al., 2012; Pérez-Ruiz et al., 2015)
AP1/CAL	AP1	P	ChIP seq and qPCR show that AP1 binds to its own promoter. The CArG box in the AP1 promoter is an autoregulatory site of AP1 that can also be bound by CAL, thereby functioning to maintain the relatively high levels of AP1 expression. The expression of AP1 in ap1-1 mutant flowers occurs at normal levels in stage 1-2 flowers. In contrast, its expression in ap1-1 cal-1 is markedly different. A very …	(Ye et al., 2016; Pajoro et al., 2014; Bowman et al., 1993; Kaufmann et al., 2010)
FD	AP1	P	Ectopic expression of AP1 was observed in 35S::FD seedlings which was abolished by the ft mutation. While activation of AP1 is delayed in fd-2 mutants, AP1:GUS is strongly activated in the light-exposed but not the shaded part of a leaf in 35S:FD lines. The FD response element in the AP1 promoter is a 130–base pair region, which also encompasses the previously identified binding site of LFY, anot…	(Abe et al., 2005; Wigge et al., 2005; Yant et al., 2009; Smith et al., 2011; Jung et al., 2016).
FT	AP1	P	ft-7 lfy-6 completely lacks flower-like structures, indicating that FT acts redundantly with LFY to control AP1. Consistenly, the AP1 mRNA could not be detected in the apices of double mutant ft-7 lfy-6. ft-1 is epistatic to 35S::LFY. Ectopic expression of FT (35S::FT plants) causes expression of AP1 in leaves. FT/FD complex is required for AP1 expression (as described before for FD).	(Ruiz-Garcia et al., 1997; Nilsson et al., 1998; Abe et al., 2005; Teper-Bamnolker and Samach, 2005; Wigge et al., 2005; Jung et al., 2016)
GA	AP1	Negative (N)	Although gibberellin promotes termination of vegetative development, it inhibits flower formation. Decreasing the gibberellin response selectively in lateral organ primordia of the inflorescence by expressing a negative gibberellin-response regulator (the stabilized DELLA protein RGL1) from the LFY promoter, had no effect on the duration of the vegetative phase but significantly accelerated flowe…	(Yamaguchi et al., 2014)
LFY	AP1	P	LFY overexpression causes the conversion of leaves and axillary meristems to flowers; but the ap1-1 mutation suppresses the 35S::LFY phenotype to a notable extent. Double mutants between ft-7 and lfy-6 completely lack flower-like structures, indicating that FT acts redundantly with LFY to control AP1. Northern blot analysis showed that AP1 mRNA could not be detected in the apices of double mutant…	(Weigel and Nilsson, 1995; Ruiz-Garcia et al., 1997; Parcy et al., 1998; Liljegren et al., 1999; Lamb et al., 2002; William et al., 2004; Benlloch et al., 2011; Moyroud et al., 2011; Winter et al., 2011)
PNY/PNF	AP1	P	RT-PCR analyses showed that LFY and AP1 are substantially reduced in shoot apices of pny pnf double mutants after floral induction. Floral meristem identity gene transcripts FD, LFY, AP1, and CAL are significantly lower in pny pnf compared with Col-0 apices. RT-PCR results show that the pnf pny SAMs responded to floral inductive signals but failed to induce floral meristem-identity genes. PNF is …	(Smith et al., 2004; Kanrar et al., 2008; Lal et al., 2011; Smaczniak et al., 2012; Khan et al., 2015)
SPL3/4/5	AP1	P	AP1 is upregulated in 35S:SPL3D, 35S:SPL4D and 35S:SPL5D compared to wild-type seedlings. ChIP-qPCR results for 7-day-old long-day-grown pSPL3:GFP-SPL3 seedlings showed regions 2, 3, and 4 of the AP1 locus. The transcription of the floral meristem identity genes, such as AP1, CAL, and FUL, was elevated by between 4- and 10-fold in the 35S:SPL3 transgenic plants. Similar results were also observed…	(Cardon et al., 1997; Gandikota et al., 2007; Yamaguchi et al., 2009; Lal et al., 2011; Jung et al., 2012a, 2016; Xu et al., 2016)
SPL9/15	AP1	P	Two fragments in the promoter of AP1 were enriched in chromatin immunoprecipitated with GFP anti-bodies from pSPL9:GFP-rSPL9 inflorescence tissue. The DELLA proteins are recruited by SQUAMOSA PROMOTER BINDING PROTEIN–LIKE transcription factors to regulatory regions of the floral commitment gene AP1 and promote AP1 up-regulation and floral fate synergistically with LEAFY. The regulatory regions of…	(Wang et al., 2009; Yamaguchi et al., 2014)
SVP	AP1	P	In situ hybridization showed that AP1 expression was reduced in the agl24-2 svp-41 double mutant, suggesting a role for these genes as positive regulators of AP1. ChIP assay was performed with pSVP:SVP-GFP svp-41 and pAGL24:AGL24-RFP agl24-2 in 14-day-old seedlings. SVP was confirmed to bind to regions I and II and AGL24 bound regions I and III of the AP1 locus, indicating SVP and AGL24 are direc…	(Liu et al., 2009; Grandi et al., 2012; Gregis et al., 2013)
TFL1	AP1	N	Genetic studies suggest that TFL interacts in a mutually antagonistic manner with genes that direct floral meristem identity, LFY and AP1. Ectopic AP1 expression is observed in the meristems developing in the axils of cauline leaves in tfl1. Also, AP1 RNA accumulates in the stem of the transformed apical meristem. FUL, SEP1, SEP3, and AP1 genes examined by RT-qPCR were repressed by TFL1-SRDX over…	(Bowman et al., 1993; Shannon and Meeks-Wagner, 1993; Gustafson-Brown et al., 1994; Ratcliffe et al., 1998; Hanano and Goto, 2011)
XAL2	AP1	P	AP1 expression was down-regulated in xal2-2 while LFY did not show significant repression. In contrast, both genes were up-regulated in the XAL2 overexpression line. In this line, AP1 mRNA accumulation levels are maintained along flowering transition.	(Pérez-Ruiz et al., 2015)
AP1	AP2	P	ChIP experiments were performed using an anti-GR antibody to precipitate AP1-GR in 4-week-old pAP1:AP1-GR ap1-1 cal-1 plants in which AP2 was found as a target. Also, BLR and AP1 binding sites overlap in the regulatory regions of several genes that control floral transition and meristem specification such as LFY, AP1, AP2, and TOE1.	(Kaufmann et al., 2010; Smaczniak et al., 2012; Pajoro et al., 2014)
FLC	AP2	P	FLC or FLC/SVP directly induce AP2 among other targets found by transcriptome profiling and DNA-binding occupancy.	(Mateos et al., 2015)
FUL	AP2	N	FUL is expressed in the inflorescence meristem where it directly and negatively regulates AP2 and AP2-like genes. AP2 expression levels were significantly elevated in ful SAMs, suggesting that FUL is an AP2 repressor. ChIP-seq experiment with plants that expressed pFUL::FUL:GFP in the ap1 cal mutant background showed binding sites of FUL upstream of AP2 as well as upstream of the other miR172-reg…	(Balanzà et al., 2018)
MIR172	AP2	N	Immunoblot analysis with an antibody specific for AP2 indicated that the AP2 protein was reduced in the miR172a-2 overexpression (eat-D) line relative to the wild type, whereas the AP2 transcript accumulated to normal levels in eat-D. miRNA172, which can base-pair with the messenger RNA of AP2, regulates AP2 primarily through translational inhibition. Elevated miRNA172 accumulation results in flo…	(Aukerman and Sakai, 2003; Chen, 2004; Schwab et al., 2005)
SOC1	AP2	N	Loci bound by SOC1 were identified by a ChIP-seq-based genome-wide target gene analysis, making use of a line in which a GFP-tagged version of SOC1 is expressed from its native regulatory sequences. AP2, TOE1, and TOE3, were bound by both SOC1. The expression of AP2, SMZ, TOE1, TOE3, TEM1, and TEM2 was measured through quantitative PCR in seedlings with various levels of SOC1 during the floral tr…	(Immink et al., 2012; Tao et al., 2012)
SVP	AP2	P	ChIP-chip analyses wew performed using Arabidopsis Tiling 1.0R Array from Affymetrix. Anti-SVP antibody was used to immunoprecipitate protein–DNA complexes from 35S:SVP and svp-41, respectively. AP2, TOE1, and TOE3 were bound by both SOC1 and SVP. These binding events were confirmed by ChIP-PCR validation using independent wild-type or overexpression seedlings against loss-of-function mutants as …	(Tao et al., 2012; Mateos et al., 2015)
AP1	AP2L	N	AP2-like genes (SNZ, TOE1, TOE3) were down regulated by AP1 in a ChIP-seq experiment using an AP1-GR line in the cal ap1 double mutant . These regulations were confirmed by RT-qPCR from microarray data.	(Kaufmann et al., 2010)
AP2	AP2L	P	ChIP-seq and ChIP-chip analyses showed that AP2 directly binds to TOE3, SMZ, TOE1, and SNZ (five of the six AP2-like miR172 targets).	(Yant et al., 2010)
FLC	AP2L	P	The expression of TOE3 and SMZ was decreased in the flc mutant, suggesting that FLC positively regulates the expression of these genes. ChIP-Seq assays of immunoprecipitated DNA fragments from 12-d-old whole seedlings of Col FRI (a line with a high level of FLC) were performed and results were compared to binding sites in flc-3, a FLC deletion mutant in the Col FRI background. Both the ChIP-PCR a…	(Deng et al., 2011; Mateos et al., 2015)
FUL	AP2L	N	FUL is expressed in the inflorescence meristem where it directly and negatively regulates the accumulation of AP2 and AP2-like genes. A ChIP-seq experiment with plants that expressed pFUL::FUL:GFP in the ap1 cal mutant background was performed. Data allowed identification of FUL binding sites upstream of AP2, as well as upstream of the other miR172-regulated AP2 homologs SCHNARCHZAPFEN (SNZ), TAR…	(Balanzà et al., 2018)
MIR172	AP2L	N	SMZ mRNA was cleaved at the predicted site in all clones analyzed. Similarly, correct cleavage of SNZ mRNA was observed, confirming that both SMZ and SNZ are indeed miR172 targets. Overexpression of miR172 causes early flowering, in contrast to SMZ or SNZ overexpression. To ensure that this suite of six genes constitutes the entire functional module of miR172 effectors, a quadruple toe1 toe2 smz …	(Aukerman and Sakai, et al., 2003; Kasschau et al., 2003; Schmid et al., 2003; Schwab et al., 2005; Mathieu et al., 2009; Yant et al., 2010; Jung et al., 2014).
PNY	AP2L	N	Inflorescence tissue of pBLR: BLR-GFP was analyzed by ChIP-qPCR. It was found that BLR and AP1 binding sites overlap in the regulatory regions of several genes that control floral transition and meristem specification such as LFY, AP1, AP2, and TARGET OF EARLY ACTIVATION TAGGED (EAT) 1 (TOE1). Furthermore, repressor transcript profile of bop1-6D and pny pnf mutants was quantified by qRT-PCR. Cons…	(Smaczniak et al., 2012; Khan et al., 2015)
SOC1	AP2L	N	According to the ChIP-qPCR experiments of WT, soc1-2, and 35S:SOC1, SMZ and SNZ are downregulated in 35S:SOC1 but unchanged in soc1-2. AP2, TOE1, and TOE3, were bound by both SOC1 and SVP, while SMZ was only bound by SOC1 using ChIP-seq analysis. It is noteworthy that the binding sites of SOC1 and SVP for the common AP2-like genes mostly overlapped. The expression of AP2, SMZ, TOE1, TOE3, TEM1, a…	(Immink et al., 2012; Tao et al., 2012)
SVP	AP2L	P	SVP binds and positively regulates AP2-like genes. Binding to SMZ by SVP did not depend on the presence of FLC.	(Tao et al., 2012; Mateos et al., 2015)
CO	CO	P		Input node
FCA	FCA	P		Input node
AGE	FD	P	The mRNA levels of FD did not show distinct circadian oscillation nor clear difference between SDs and LDs. Under both SDs and LDs, the mRNA levels of FD gradually increased with time after germination. FD mRNA was detected 6 d after germination and was strongly increased in abundance 8 and 10 d after germination as floral induction proceeded.	(Abe et al., 2005; Searle et al., 2006)
AP1	FD	N	FD and FDP are down-regulated by AP1-induced microarray experiment. ChIP-PCR, Chip-Seq and activation of AP1 in ap1 cal double mutant containing AP1-GR in the presence of desamethasone (DEX) during 12 hours shows that AP1 directly binds in vivo to FD and FDP and repress them. This result is in agreement with the observation that FD is repressed at stage 2 of flower development (Wigge et al., 2005…	(Kaufmann et al., 2010; Pajoro et al., 2014)
FLC	FD	N	FLC activity in the meristem delays FD expression. FLC binds directly to FD in vivo. In pKNAT1::FLC plants, FD expression in the meristem was similar to that in WT plants 6 d after germination, but did not increase at 8-10 d. This analysis suggests that FLC expression in the meristem does not affect the early appearance of FD mRNA in the meristem, but delays the increase in FD expression associat…	(Searle et al., 2006; Gu et al., 2013)
GA	FD	P		This study
LFY	FD	P	ChIP-seq experiments of 35S:LFY vs wt seedlings and ChIP-chip 35S:LFY-GR IP samples showed positive regulation of FD. Histochemical staining for the GUS reporter gene in Arabidopsis apices under inductive and non-inductive conditions shows that deletion of the LBS (LEAFY binding site) in the FD promoter abolishes FD up-regulation upon the floral transition. LFY binds directly to the LBS in the FD…	(Moyroud et al., 2011; Winter et al., 2011; Jaeger et al., 2013)
PNY	FD	P	FD in pny pnf is not upregulated under inductive conditions (LD). Moreover, in situ hybridization experiments showed that the FD mRNA was reduced in the meristem-leaf boundaries of the pny-58. This could be possible because of the ectopic expression of BOP genes, since reduction in FD expression was observed in meristems of bop1-6D. By contrast, FD mRNA appeared slightly increased in the SAM of b…	(Smaczniak et al., 2012; Jaeger et al., 2013; Andres et al., 2015; Khan et al., 2015)
AGE	FLC	N	RNA-seq analysis of an apical meristem time series from 7 days after germination to 16 days after germination to study the flowering transition in LD showed that the expression of FLC decreased over the course of the time series.	(Klepikova et al., 2015)
FCA	FLC	N	Under LD conditions, the late-flowering phenotype of autonomous pathway mutations (fca, fpa, fve, and ld) was completely eliminated in the presence of a null allele of FLC. The 6-kb FLC::GUS construct directed weak expression in fca-1. The expression of the 6-kb construct was abolished by one active FCA allele, indicating that the product of the dominant wild-type FCA allele may interact with seq…	(Sheldon et al., 1999, 2002; Michaels and Amasino, 2001; Simpson et al., 2003; Liu et al., 2007b, 2010; Jiang et al., 2008; Lopez-Vernaza et al., 2012; Marquardt et al., 2014)
FD	FLC	N	FT, together with FD, represses FLC expression through a 5’ promoter region, but not COOLAIR, in Arabidopsis	(Luo et al., 2019)
FT	FLC	N	Significant increases in FLC levels were observed for the ft-1 or fe-1 mutants in combination with either fca-1 or fpa-1. Wild-type plants showed more H3K27me3 mark at the nucleation region and less H3K36me3 than did ft-1 plants. This shows that FT can switch FLC between active and passive transcription states. The effect of ft-1 on FLC expression in leaves could be overcome by vernalization. The…	(Rouse et al., 2002; Chen and Penfield, 2018; Luo et al., 2019)
VER	FLC	N	A MADS box gene, FLF (later FLC), isolated from a late-flowering screening, is a semidominant gene encoding a repressor of flowering. flc null mutations result in early flowering, demonstrating that the role of active FLC alleles is to repress flowering. The FLC gene appears to integrate the vernalization-dependent and autonomous flowering pathways because its expression is regulated by genes in …	(Michaels and Amasino, 1999; Sheldon et al., 1999; Sheldon, 2000; Rouse et al., 2002)
AP2L	FT	N	smz-D delays the onset of flowering specifically under inductive LD conditions. In contrast, under noninductive SD conditions, smz-D plants flowered similarly to wild-type. Also, an early flowering phenotype was observed in certain combinations of smz, snz, toe1, and toe2 loss-of-function alleles. A substantial delay in flowering in smz-D 35S::CO plants was observed. In contrast, smz-D had a much…	(Jung et al., 2007; Mathieu et al., 2009; Causier et al., 2012; Zhang et al., 2015)
CO	FT	P	FT acts partially downstream of CO, that promotes flowering in response to long days. Overexpression of FT results in precocious flowering independent of CO or photoperiod. Conversely, ft-10 mutation suppress 35S::CO, which suggests that FT acts downstream of CO. FT and SOC1, but not LEAFY, are early target genes of CO. Two hours after DEX application in the presence of CYC to 35S::CO:GR plants, …	(Kardailsky et al., 1999; Kobayashi et al., 1999; Onouchi et al., 2000; Samach et al., 2000; Suárez-López et al., 2001; Hepworth et al., 2002; Yanovsky and Kay, 2002; Wigge et al., 2005; Yoo et al., 2005; Kumimoto et al., 2008, 2010; Song et al., 2008; Jang et al., 2009; Tiwari et al., 2010; Endo et al., 2013; Wang et al., 2016; Luo et al., 2018)
FLC	FT	N	When comparing the level of SOC1 and FT mRNAs in 35S::CO, 35S::CO 35S::FLC, 35S::FLC, and wild-type plants, SOC1 and FT mRNAs were not detected in 35S::FLC plants. In 35S::CO 35S::FLC plants, the levels of SOC1 and FT mRNAs were dramatically reduced compared with those in 35S::CO plants. RT–PCR with RNA extracted from leaves of FRI FLC and flc-3 plants showed that abundance of SOC1 and FT mRNA wa…	(Hepworth et al., 2002; Michaels et al., 2005; Helliwell et al., 2006; Searle et al., 2006; Jiang et al., 2008; Li et al., 2008, 2016; Deng et al., 2011; Lopez-Vernaza et al., 2012; Gu et al., 2013; Müller-Xing et al., 2014; Mateos et al., 2015)
GA	FT	P	In LD, GA treatment increased FT expression 15-fold. In SD, flowering induced by GA was associated with a much smaller increase in FT (3.5-fold). LD up-regulation of FT in ga1-3 required GA application. Apparently, the high endogenous GA level in Columbia permits FT expression in LD whereas the low GA level in ga1-3 almost completely blocks FT expression. It has been said that under long days, GA…	(Hisamatsu and King, 2008; Galvão et al., 2012; Porri et al., 2012; Yu et al., 2012; Li et al., 2016; Wang et al., 2016)
SVP	FT	N	In both LDs and SDs, single or double mutants of SOC1 and FT suppressed the early flowering phenotype of svp-41. The double mutant flc-3 svp-41 showed a stronger early flowering phenotype compared with either single mutant, but was much like the svp-41 mutant. In svp-41 mutants, the abundance of both FT and TSF mRNA is increased. In svp-41 co-10 double mutants, the level of expression of both FT …	(Lee et al., 2007 and 2013; Li et al., 2008; Jang et al., 2009; Gregis et al., 2013; Mateos et al., 2015)
AGL24	FUL	N	FUL mRNA levels are increased in the inflorescences of the ap1-1 cal double mutant and also showed increased levels in ap1-10 agl24-2 svp-41 triple mutant inflorescences when compared with wild-type inflorescences.	(Gregis et al., 2008)
AP1	FUL	N	AGL8 mRNA was detected in the apical inflorescence meristem, but AGL8 expression was not detected at the initial stages (1 and 2) of flower development. At approximately stage 3, AGL8 expression resumes in the center of the floral dome in the region that corresponds to the fourth whorl and is excluded from all other primordia. AGL8 RNA levels increased in ap1-7 and ap2-2 mutant flowers. In wt pla…	(Mandel and Yanofsky, 1995; Ferrandiz et al., 2000; Gregis et al., 2008; Pajoro et al., 2014)
AP2	FUL	N	AGL8 RNA levels increase in ap1-7 and ap2-2 mutant flowers. AP2 directly bound the SOC1 and FUL loci in ChIP-chip experiment, and consistent with this, SOC1 and FUL transcript levels were upregulated in the aerial tissues of ap2 mutants. This upregulation was also observed in ap2 mutant inflorescence arrays.	(Mandel and Yanofsky, 1995; Yant et al., 2010)
FD	FUL	P	35S:FD promotes an upregulation of FUL. But in fd-1 or ft-2, FUL can still be up-regulated at the shoot apex at bolting. AP1 and FUL are ectopically activated in the leaves of 35S:FD plants, but only during long days. ChIP-Seq for FD tagged with GFP showed binding to FUL, SEP3, and AP1. ChIP-chip data were largely consistent with ChIP-Seq data. Also by ChIP assays, using FD-ox plants revealed tha…	(Abe et al., 2005; Wigge et al., 2005; Yant et al., 2009; Jung et al., 2016)
FT	FUL	P	Expression of FUL was attenuated in co and ft compared to wild type. Also, the inductive effects of LDs on the flowering largely disappeared in the fd-2 mutant. ChIP assays on the binding of FD to AP1, LFY, and FUL loci revealed that DNA binding of FD was elevated by more than two-fold in the SPL3-overexpressing lines but reduced by 50% in the amiR-SPL-overexpressing lines. The combined soc1-3 fu…	(Schmid et al., 2003; Teper-Bamnolker and Samach, 2005; Wigge et al., 2005; Melzer et al., 2008; Torti et al., 2012; Jung et al., 2016)
GA	FUL	P	In 20-d-old seedlings, FUL and SOC1 transcripts accumulated to a similar level in ProFD:RGAd17 plants as in the wild type. As the plants grew, the expression of FUL and SOC1 was gradually increased in the wild type. However, ProFD:RGAd17 plants did not show a similar increase in these genes mRNA. Under long-day conditions, the expression of FUL and SOC1 was also decreased in ProFD:RGAd17 in compa…	(Yu et al., 2012; Hyun et al., 2016; Li et al 2016)
SOC1	FUL	P	Mutation of SOC1 caused a strong reduction of FUL transcript levels even though in soc1 mutants SPL15 protein is present and can bind to its target regions in these genes. SOC1 bound to its target regions at FUL independently of SPL15. The FUL gene showed a significant decrease in expression in both spl9 spl15 and soc1 mutants. The enrichment of RNAPII observed in Col was absent in spl9 spl15 thr…	(Hyun et al., 2016)
SPL3	FUL	P	Several evidence concluded that SPL3/4/5 positively regulate FUL gene among others. The transcript levels of AP1, LFY, and FUL dramatically increased 5 days after photoperiod shift in Col-0 plants but only slightly increased in the spl345-kd plants. pFUL:GUS translational fusion was mostly expressed in vascular tissue of young leaves and this activity strongly increased in p35S:rSPL3 plants, whil…	(Yamaguchi et al., 2009; Jung et al., 2012a, 2016; Kim et al., 2012)
SPL9	FUL	P	LFY, AP1, FUL, and SOC1 transcripts were less abundant about 50%, in the shoot apices of spl2/9/11/13/15 plants grown in LD. qRT-PCR analysis of FUL expression in pSPL9:rSPL9-GR seedlings showed an increase in FUL transcript after DEX induction, but this could be an indirect effect because SPL9 does not bind to the FUL locus. LFY expression was suppressed in the spl9 spl15 double mutant. However,…	(Hyun et al., 2016; Xu et al., 2016)
SVP	FUL	N	FUL mRNA levels are increased in the inflorescences of the ap1-1 cal double mutant and also showed increased levels in ap1-10 agl24-2 svp-41 triple mutant inflorescences when compared with wild-type inflorescences. FUL mRNA levels increased almost two-fold in the triple mutant when compared with that in the ap1-1 cal double mutant.	(Gregis et al., 2008)
AGE	GA	P	During growth in short days, shoot apical levels of GA4 and sucrose increase dramatically before floral initiation occurs.	(Eriksson et al., 2006)
AP1	GA	N	The gibberellin catabolism enzyme ELA1, which has been shown to be important for the timing of the switch to flower formation, is positively feedback‐regulated by AP1.	(Winter et al., 2015)
LFY	GA	N	Although gibberellin promotes termination of vegetative development, it inhibits flower formation. To overcome this effect, the transcription factor LEAFY induces expression of a gibberellin catabolism gene; consequently, increased LEAFY activity causes reduced gibberellin levels. This allows accumulation of gibberellin-sensitive DELLA proteins. The DELLA proteins are recruited by SPL transcripti…	(Moyroud et al., 2011; Yamaguchi et al., 2014; Winter et al., 2015)
SVP	GA	N	SVP reduces GA levels by repressing indirectly the transcription of the gene encoding the GA-biosynthetic enzyme GA20-oxidase 2 in the rib meristem region. svp mutants contain elevated levels of GA that correlate with GA-related phenotypes such as early flowering and organ elongation. In wild-type plants, SVP expression in the SAM falls when plants are exposed to photoperiods that induce flowerin…	(Andrés et al., 2014; Mateos et al., 2015)
AGL24	LFY	P	Up-regulation of LFY::GUS was delayed during floral transition in agl24. In agreement with this, LFY expression is reduced in agl24, as examined by RT-PCR during floral commitment, indicating that AGL24 induces LFY. This was supported by the genetic evidence showing the almost complete compensation of the late-flowering phenotype of agl24 by 35S::LFY. However, the activity of LFY::GUS in the infl…	(Yu et al., 2002; Lee et al., 2008; Liu et al., 2008; Grandi et al., 2012)
AP1	LFY	P	LFY is expressed in flower meristems of wild-type plants, which first appear at approximately day 12. In 35S::AP1 plants at day 8, LFY expression was observed at high levels in converted flower meristems and primary shoot apices that have assumed a floral fate. In both ap1 cal and ful ap1 cal plants 14 days after sowing, LFY RNA levels were much lower than in the corresponding wild-type controls.…	(Bowman et al., 1993; Liljegren et al., 1999; Ferrandiz et al., 2000; Kaufmann et al., 2010)
FD	LFY	P	In wild-type and fd-3, LFY mRNA was visualized in cells on the flanks of the SAM and in developing flower meristems. LFY transcripts were also detected in the terminal flower meristems of stm-10. However, in fd-3 stm-10, LFY expression was dramatically reduced in the shoot apices of these non- flower-producing inflorescences. Taken together, the in-situ hybridization results show that the combine…	(Smith et al., 2011; Jung et al., 2016)
FUL	LFY	P	The expression of a LFY::GUS reporter line was lower in the ful-2 mutant and higher in the 35S::FUL line than in WT plants. However, ful mutation had no effect on the upregulation of LFY, suggesting that either LFY is not directly regulated by FUL, or that other genes can substitute for FUL to upregulate LFY. ful-1 lfy-26 double mutants flowered later than the corresponding single mutants, sugges…	(Ferrandiz et al., 2000; Melzer et al., 2008; Balanzà et al., 2014)
GA	LFY	P	In short days, Arabidopsis plants flower several weeks later than in long days, but LEAFY expression increases gradually before flowering commences. Application of the plant hormone gibberellin (GA), which hastens flowering in short days, enhances the gradual change in LEAFY expression observed in short days. All the potentially bioactive GAs were able to increase LFY transcription. The failure o…	(Blazquez et al., 1997, 1998; Nilsson et al., 1998; Blázquez and Weigel, 2000; Gocal et al., 2001; Achard et al., 2004, 2007; Eriksson et al., 2006)
PNY	LFY	P	FD, LFY, AP1, and CAL are significantly lower in pny pnf compared with Col-0 apices. In contrast, transcript accumulation resumes in bop1 bop2 pny pnf, knat6 pny pnf, and ath1 pny pnf apices. RT-PCR results showed that the pnf pny SAMs responded to floral inductive signals but failed to induce floral meristem-identity genes. Also, 35S:LFY could promote flower formation in pny pnf plants. In pny p…	(Smith et al., 2004; Kanrar et al., 2008; Ung et al., 2011; Smaczniak et al., 2012; Jaeger et al., 2013; Khan et al., 2015)
SOC1	LFY	P	LFY expression using a LFY::GUS fusion gene is repressed by FRI FLC and AGL20 overexpression cannot overcome such repression. Both agl20-101D FRI flc-3 and agl20-101D fri-Col FLC lines showed solitary flowers in the axils of cauline leaves similar as conversion of secondary shoots to flowers observed in 35S::LFY or 35S::AP1 plants. This result may indicate that AGL20 overexpression can activate f…	(Lee et al., 2000, 2008; Moon et al., 2005; Liu et al., 2008; Melzer et al., 2008; Smith et al., 2011; Jung et al., 2012a)
SPL3	LFY	P	In the shoot apices of 11 day-old plants grown in LD, the expression of LFY and AP1 in the triple spl3/4/5 mutant was reduced, but had little effect on the expression of FUL or SOC1. LFY, which is a direct target gene of both SOC1 and SPL3, was upregulated in the 35S:SPL3 soc1-2 plants, but was suppressed in the soc1-2 mutants. In 35S:SPL3D line there was a strong increase in LFY levels compared …	(Gandikota et al., 2007; Wang et al., 2009; Yamaguchi et al., 2009; Jung et al., 2012a, 2016; Xu et al., 2016)
SVP	LFY	P	In svp and agl24 single mutants and in the svp agl24 double mutant, LFY mRNA levels were reduced by about 60%. LFY mRNA levels in the ap1-10 agl24-2 svp-41 mutant were reduced to about 40% when compared with the ap1-1 cal-1 mutant. ChIP-qPCR shows enrichment of SVP-GFP and AGL24-RFP on the promoter of LFY in the mutant background pSVP:SVP-GFP agl24-2 svp-41 and pAGL24:AGL24-RFP agl24-2 respective…	(Grandi et al., 2012; Gregis et al., 2013)
TFL1	LFY	N	In tfl mutant plants, LFY is expressed ectopically in the shoot apex and in secondary inflorescences. Constitutive TFL1 activity could prevent LFY from conferring a floral identity on young meristems, even though LFY was expressed in comparable quantities to that in the 35S:LFY parent. Clearly, LFY function must be present in the terminal flowers of tfl1-10 mutants because the terminal flowers of…	(Weigel et al., 1992; Shannon and Meeks-Wagner, 1993; Ratcliffe et al., 1998)
XAL2	LFY	P		This study
AGE	MIR156	N	During vegetative development, miR156 accumulation decreases as plant ages particularly after floral transition. In short days, RNA blot analysis showed that miR156 levels were highest in young seedlings and subsequently declined over several weeks. A similar pattern for pri-MIR156a was observed by using reverse transcription followed by qRT-PCR in SD grown plants. Whole plants grown under LDs we…	(Wang et al., 2009; Jung et al., 2011)
AP2	MIR156	P	Levels of miR156 in ap2 mutants were 59% of those in the wild type, indicating that AP2 not only binds to but positively regulates miR156. Different lines of evidence (ChIP-seq and gene expression changes in response to AP2) point to this selective and direct positive and negative regulation of developmental microRNAs by AP2.	(Yant et al., 2010)
PNY	MIR156	N	The levels of miR156 decreased after wild-type transitioned to inflorescence development. Interestingly, the levels of miR156 steadily increased in 30 and 40-day-old pny pnf apices. Nonflowering in pny pnf correlates with a significant increase in miR156 abundance at the expense of SPL3, SPL4, SPL6, SPL9, and SPL15 transcripts relative to Col-0 plants. Conversely, transcript accumulation in bop1 …	(Lal et al., 2011; Khan et al., 2015)
AP2	MIR172	N	Levels of miR172 in ap2 mutants were 270% of those in the wild type, indicating that AP2 not only binds to but also negatively regulates miR172 and positively regulates miR156. ChIP-seq and gene expression changes in response to AP2 point to this selective and direct positive and negative regulation of developmental microRNAs by AP2. The recruitment of LUG/SEU to the miR172 promoters is dependent…	(Yant et al., 2010; Grigorova et al., 2011)
FCA	MIR172	P	Arabidopsis RNA-binding protein FCA promotes the processing of primary microRNA172 transcripts (pri-miR172) in response to changes in ambient temperature. Ambient temperature regulates miR172 biogenesis primarily at the pri-miR172 processing step. miR172 abundance is elevated at 23 °C but not at 16 °C. miR172 accumulation at 23 °C requires functional FCA. Levels of FCA mRNAs and proteins increase…	(Jung et al., 2012b)
FLC	MIR172	N	ChIP-seq data in bakground combinations of svp and flc mutants showed that FLC and SVP bind to MIR172A gene as a complex. SVP binds to MIR172A promoter only if plants have a functional FLC gene, but not in flc mutants. SVP is a negative regulator of MIR172A, therefore FLC is most likely a negative regulator of MIR172A as well.	(Mateos et al., 2015)
GA	MIR172	P	The partial suppression of the GA-mediated induction of flowering observed in the p35S:MIM172 line suggested that MIR172 itself could be regulated by GA. To test this possibility, miR172 levels were analyzed by small RNA northern blot. Under SD conditions, there was an increase in mature miR172 levels in the pentuple ga1-3 gai-t6 rga-t2 rgl1-1 rgl2-1 relative to ga1-3, indicating that DELLA prote…	(Galvão et al., 2012; Yu et al., 2012; Hyun et al., 2016)
SOC1	MIR172	P	Mutation of SOC1 caused a strong reduction of FUL and miR172b transcript levels even though in soc1 mutants SPL15 protein is present and can bind to its target regions in these genes. SOC1 bound to its target regions at MIR172b independently of SPL15. In soc1 mutants the loss of RNAPII enrichment was most apparent in regions of the gene body, which has been described for transcriptionally inactiv…	(Hyun et al., 2016)
SPL9	MIR172	P	GR was fused to the 5′ end of rSPL9, and this fusion gene was expressed in transgenic plants under the regulation of the 35S promoter. The miR172b primary transcript was elevated about 3-fold in samples treated with DEX and with DEX+CHX, strongly suggesting that miR172b is a direct transcriptional target of SPL9. To test if SPL9 binds to miR172b by examining the chromatin fragments that immunopre…	(Wu et al., 2009; Yu et al., 2012; Hyun et al., 2016; Xu et al., 2016)
SVP	MIR172	N	A lesion in SVP caused an increase in mature miR172 and pri-miR172a levels, whereas SVP overexpression caused a decrease in mature miR172 and pri-miR172a levels. miR172 overexpression completely suppressed the late flowering phenotype of 35S::SVP-HA plants. Finally, SVP protein was found to bind directly to the CArG motifs in the pri-miR172a promoter. Therefore, SVP directly represses miR172a. Th…	(Cho et al., 2012; Tao et al., 2012; Mateos et al., 2015; Serivichyaswat et al., 2015)
PNY	PNY	P	Input node. ChIP-seq data showed that PNY (also named RPL) binds to its own promoter.	(Bencivenga et al., 2016)
AGL24	SOC1	P	In agl24-1 and soc1-2, the respective upregulation of SOC1 and AGL24 was nearly abolished upon GA treatment. This suggests that upregulation of SOC1 and AGL24 in response to GA is mediated by AGL24 and SOC1, respectively. soc1-2 agl24-1 did not flower under short-day conditions without GA treatment. Upon GA treatment, flowering of wild type, soc1-2 and agl24-1 was accelerated, whereas soc1-2 agl2…	(Michaels et al., 2003; Lee et al., 2008; Liu et al., 2008; Immink et al., 2012)
AP1	SOC1	N	Expression of the SOC1 reporter is strongly reduced upon the activation of AP1 by DEX in planta. Both AP1 and AG appeared to down-regulate the SOC1 promoter only when the wild-type SOC1 allele is present. Also, ChIP-seq and microarray results showed binding of SOC1 after AP1 activation. Mock-treated inflorescences of ap1-1 35S:AP1-GR, none of the fragments tested was enriched by the specific anti…	(Liu et al., 2007a; Kaufmann et al., 2010; Immink et al., 2012)
AP2	SOC1	N	AP2 binds to AP1 and SOC1 with high confidence. The AP2-bound regions were all positioned in the 5′ sequences. Significant downregulation of SOC1 transcript levels in response to DEX treatment in the absence of protein synthesis, indicates that AP2 directly represses the transcription of SOC1 in 8-d-old seedlings when the decision to flower is being made.	(Yant et al., 2010)
AP2L	SOC1	N	SOC1 was identified by ChIP-chip as high-confidence target of SMZ, binding occurred directly upstream of the transcription start site. Enrichment of SMZ-GFP in SOC1 promoter was confirmed by quantitative PCR. Unlike the wild-type, smz-D plants (overexpressors of SMZ) did not induce SOC1 either in leaves or at the shoot meristem when shifted from SD to inductive LD. RT-qPCR with the toe1 toe2 smz …	(Mathieu et al., 2009)
CO	SOC1	P	The soc1 mutation caused 35S::CO plants to produce an extra two or three leaves under both long and short days. The soc1 35S::CO mutants were insensitive to day length, flowering at the same time under long and short days; therefore, the SOC1 gene seems to be required equally under both conditions for the phenotype of the 35S::CO plants. In the absence of 35S::CO, the soc1 mutation also delayed f…	(Lee et al., 2000; Onouchi et al., 2000; Samach et al., 2000; Hepworth et al., 2002; Moon et al., 2003; Yoo et al., 2005; Hou et al., 2014)
FD	SOC1	P	In fd-1 mutants SOC1 mRNA was not detected in the meristem 8, 10, and 12 d after germination, although wild-type Landsberg erecta control plants showed weak SOC1 expression at 8 d and much stronger expression at 10 and 12 d after germination. 2-wk-old Columbia plants shifted from SDs to LDs showed SOC1 expression in the meristem after 16 h in LDs, while fd-3 plants treated in the same way showed …	(Searle et al., 2006; Collani et al., 2019)
FLC	SOC1	N	AGAMOUS-LIKE 20 (AGL20), was identified as a dominant FRI suppressor in activation tagging mutagenesis. When 35S:AGL20 was introduced into FRI FLC, all transgenic lines flowered earlier than FRI FLC. agl20 flowered late in both long and short days. agl20-101D FRI FLC responds to both photoperiod and vernalization, indicating that agl20-101D does not abolish the sensitivity to either photoperiod o…	(Lee et al., 2000; Samach et al., 2000; Michaels and Amasino, 2001; Hepworth et al., 2002; Rouse et al., 2002; Moon et al., 2003; Michaels et al., 2005; Helliwell et al., 2006; Searle et al., 2006; Sheldon et al., 2006; Deng et al., 2011; Mateos et al., 2015; Li et al., 2016)
FT	SOC1	P	The agl20 mutants flowered later under short days than under long days, which indicates that the agl20 mutant is responsive to photoperiod. Expression of SOC1 was altered in gain- or loss-of-function mutants of FT, whereas expression of FT remained unchanged in gain- or loss-of-function mutants of SOC1, suggesting that FT positively regulates SOC1 to promote flowering. In addition, inactivation o…	(Lee et al., 2000; Schmid et al., 2003; Michaels et al., 2005; Moon et al., 2005; Yoo et al., 2005; Searle et al., 2006; Melzer et al., 2008; Jang et al., 2009)
FUL	SOC1	P	Flowering in double mutants with different combinations of soc1 and ful mutant alleles was further delayed only in long-day conditions. Notably, the combined soc1-3 ful-2 mutations suppressed early flowering in 35S:FT plants synergistically, indicating that SOC1 and FUL have redundant roles in flowering-time control by day length downstream of FT. 35S::FUL soc1-2 plants flowered earlier than the …	(Immink et al., 2012; Balanzà et al., 2014)
GA	SOC1	P	SOC1 integrates the GA pathway, and such integration is necessary for flowering under short days. There was no significant change in the binding of FLC to the SOC1 CArG box as determined by ChIP using the FLC antibody in the GA-treated plants relative to the SD plants, indicating that GA does not act on SOC1 expression by reducing FLC binding at the CArG box. Repression of FLC is not sufficient t…	(Yu et al., 2012; Hou et al., 2014)
SOC1	SOC1	P	All type II MADS domain protein dimers were selected from the available Arabidopsis MADS dimer collection in yeast. A subset of dimers was screened in a modified yeast one-hybrid assay against two different SOC1 promoter fragments (pARC1046 and pARC1047) and a SOC1 5’ UTR fragment (CZN2030). ChIP-seq analysis shows binding of the SOC1 locus by SOC1 itself. ChIP-chip analysis also revealed SOC1 as…	(Immink et al., 2012; Tao et al., 2012; Balanzà et al., 2014)
SPL9	SOC1	P	ChIP-qPCR of pSPL9:GFP-rSPL9 plants indicate that SOC1 and AGL42 are direct targets of SPL9. The expression of SOC1 and MIR172b was upregulated in ProSPL9:rSPL9 in comparison with the wild type. If DELLA interferes with the transcriptional activity of SPL, one expects that the activation of SOC1 and MIR172b by SPL would be compromised by the increased level of RGA, which can bind in vitro (yeast …	(Wang et al., 2009; Yu et al., 2012; Xu et al., 2016)
SVP	SOC1	N	SOC1 mRNA levels are up-regulated in svp-41 mutant compared with wild type plants. Twelve-day-old svp-41 mutants exhibit very strong SOC1 expression throughout the meristem. Also, SOC1 mRNA appeared in the meristem much earlier than in ft-10 tsf-1 double mutants, although still later than in wild-type plants. These results indicate that svp-41 bypasses the effect of ft-10 tsf-1 mutations by allow…	(Li et al., 2008; Jang et al., 2009; Immink et al., 2012; Tao et al., 2012; Gregis et al., 2013; Lee et al., 2013; Posé et al., 2013; Mateos et al., 2015)
XAL2	SOC1	P	SOC1 is down-regulated at the transcriptional level in xal2-2 grown under long day photoperiod, indicating that XAL2 positively regulates this gene.	(Pérez-Ruiz et al., 2015)
FD	SPL3/4/5	P	FD binds to the SPL3 and SPL4 gene promoters in vitro (by electrophoretic mobility shift assays) and in vivo (ChIP-PCR of 35S:FD-MYC plants and transient GUS activity assays in Arabidopsis protoplasts). SPL3,4,5 genes are upregulated directly by FT-FD in long day conditions.	(Jung et al., 2012a)
FT	SPL3/4/5	P	Early flowering response genes, such as SPL3/4/5 were attenuated in co and ft, and they are direct targets of FD. Furthermore, the transcript levels of the SPL3 gene were elevated approximately twofold in the transgenic plants overexpressing FT or CO, compared with those in Col-0 plants. However, miR156 abundance was unaltered in the transgenic plants and mutant plants, suggesting that the SPL3 g…	(Schmid et al., 2003; Jung et al., 2012a)
GA	SPL34/5	P	GA20ox2 is responsible for the SVP-mediated activation of SPL transcription factors during floral induction. SPL4 mRNA was strongly detected in the meristem of 30-d-old svp-41 ft-10 tsf-1 soc1-2 ful-2 plants grown continuously under LDs that were undergoing the transition to flowering, whereas the meristem of ft-10 tsf-1 soc1-2 ful-2 showed no SPL4 mRNA at the same time. In apices of svp-41 ga20o…	(Galvão et al., 2012; Jung et al., 2012a; Porri et al., 2012; Yu et al., 2012; Andrés et al., 2014)
MIR156	SPL3/4/5	N	In silico prediction of plant microRNA targets shows that miR156 targets SPL3, SPL4, SPL5 transcripts. 10 SPL genes with predicted miR156 target sites are substantially reduced in expression, while the remaining 5 genes without miR156 target sites are unaffected. Under both LD and SD conditions, the 35S::SPL3-UTR∆2 transgenic lines, which carries a mutation in its 3’ UTR resulting in the loss of …	(Rhoades et al., 2002; Schwab et al., 2005; Wu and Poethig, 2006; Gandikota et al., 2007)
SOC1	SPL3/4/5	P	SOC1 up-regulates SPL3,4,5 by directly binding to these genes. FT or SOC1 can induce SPL3,4,5 independently. Under SDs, the inductive effects of GA on the SPL genes transcription disappeared in the soc1-2 mutant, and the flowering of SPL3-overexpressing transgenic plants (35S:SPL3) was less sensitive to GA. In addition, the 35S:SPL3 soc1-2 plants flowered much earlier than the soc1-2 mutant, supp…	(Jung et al., 2012a)
AP1	SPL9/15	N	ChIP-Seq and microarray results show that AP1 represses SPL9 and SPL15 directly.	(Kaufmann et al., 2010)
FLC	SPL15	N	The expression level of SPL15 was increased in flc-3 compared to its level in Col FRI 12-d-old whole seedlings. ChIP-seq and ChIP-PCR binding data show that FLC targets SPL15, and SPL15 expression is significantly up-regulated in the flc mutant indicating that FLC strongly represses the expression of SPL15. Local enrichment of SVP:GFP and FLC binding in SPL15 gene shows that they are bound in a c…	(Deng et al., 2011; Mateos et al., 2015; )
GA	SPL9/15	P	The SPL9 and SPL15 transcripts were downregulated in the gid1a-c triple mutant grown under LD conditions. Also, expression of these genes remained at low levels in apices of the late-flowering gai-1 mutant. KNAT1:GA2ox7 does not prevent the early induction of SOC1 expression in the shoot meristem in response to LDs, it does prevent the subsequent activation of later acting genes such as SPL3, SPL…	(Galvão et al., 2012; Porri et al., 2012)
MIR156	SPL9/15	N	Specific effects of miRNA overexpression are particularly apparent in miR156 overexpressers: of the 15 SPL genes represented on the ATH1 array, 10 genes (including SPL9 and 15) with predicted miR156 target sites are substantially reduced in expression, while the remaining genes without miR156 target sites are unaffected. Plants carried the pSPL9∷rSPL9 construct that expresses a miR156-resistant S…	(Rhoades et al., 2002; Schwab et al., 2005; Wang et al., 2008; Usami et al., 2009; Wu et al., 2009; Hyun et al., 2016)
SVP	SPL15	N	SPL15 loci is bound by the FLC-SVP complex. The introduction of the svp mutant to the double soc1 ful mutant or the ft tsf double mutant increased SPL15 expression.	(Mateos et al., 2015; Hyun et al., 2016)
AP1	SVP	N	Both AP1 and SEP3 act as direct repressors of the floral meristem identity genes AGL24 and SVP. After stage 2 of flower development, in addition to AP1, other floral organ identity genes like SEP1, SEP2, SEP3 and AG are also involved in the regulation of AGL24 and SVP since in the ap1, ag and sep1 sep2 sep3 triple mutant, AGL24 and SVP are ectopically expressed. AGL24-4, SVP-4, SOC1-1, and SOC1-2…	(Liu et al., 2007a; Gregis et al., 2008; Kaufmann et al., 2010; Pajoro et al., 2014)
FCA	SVP	N	svp is epistatic to the fca and fve mutants. In addition, the temperature insensitivity induced by the fca and fve mutations persisted even in the absence of SVP function, which suggests that SVP functions downstream from FCA and FVE within the thermosensory pathway and that SVP mediates temperature signaling. Consistent with this view, SVP expression was elevated in the fca and fve mutants, but …	(Lee et al., 2007)
AP1	TFL1	N	The meristems arising from the flanks of the ap1 cal main shoot had high levels of TFL1 protein. TFL1 expression was found at comparable levels and pattern in ap1 cal and ful ap1 cal plants at d14, below the shoot apex and, ectopically, in the laterally arising meristems. Similar domains of TFL1 expression were found in ap1 cal and ful ap1 cal meristems at d21. ful ap1 cal tfl1 plants were only d…	(Shannon and Meeks-Wagner, 1993; Liljegren et al., 1999; Ratcliffe et al., 1999; Ferrandiz et al., 2000; Conti and Bradley, 2007; Wang et al., 2009; Kaufmann et al., 2010; Liu et al., 2013; Goslin et al., 2017)
LFY	TFL1	P	In wild type, TFL1 RNA is restricted to a group of subapical cells in the inflorescence meristem, and absent from flowers. In LFY:VP16 flowers, there is ectopic TFL1 expression, initially in a pattern similar to that in the shoot apical meristem. TFL1 protein is a mobile signal that becomes evenly distributed across the meristem. In wild-type inflorescences, TFL1 protein distributed through-out t…	(Shannon and Meeks-Wagner, 1993; Ratcliffe et al., 1999; Ferrandiz et al., 2000; Parcy et al., 2002; Conti and Bradley, 2007; Wang et al., 2009; Moyroud et al., 2011; Winter et al., 2011; Goslin et al., 2017; Serrano-Mislata et al., 2017)
PNY/PNF	TFL1	N	TFL1 is strongly expressed outside of its normal zone of expression in pny pnf. Also flowering in pny pnf was rescued by introducing the tfl1-1 mutation, showing that the ectopic expression of TFL1 in pny pnf is responsible for the nonflowering phenotype.	(Jaeger et al., 2013)
XAL2	TFL1	P	Overexpression of either XAL2, SOC1, or AGL24, up-regulate TFL1. ChIP assay showed that XAL2 directly binds to TFL1 regulatory sequences.	(Pérez-Ruiz et al., 2015)
VER	VER	P		Input node
AGE	XAL2	P		This study
AP1	XAL2	N	Comparative RT-PCR analysis showed that XAL2 is up-regulated in the ap1-15 and ap1-1 cal-5 plants.	(Pérez-Ruiz et al., 2015)
CO	XAL2	P	XAL2 is down-regulated in constans-1 mutant (co-1), indicating that CO positively regulates XAL2 when plants are grown under LD condition	(Pérez-Ruiz et al., 2015)
GA	XAL2	P		This study
SOC1	XAL2	N	XAL2 transcript accumulation in soc1-6 and agl24-4 was unaffected. However, XAL2 was strongly repressed in the agl20-101D line.	(Pérez-Ruiz et al., 2015)
SPL9/15	XAL2	P		This study

## Sheet: References
References
Abe, M., Kobayashi, Y., Yamamoto, S., Daimon, Y., Yamaguchi, A., Ikeda, Y., et al. (2005). FD, a bZIP protein mediating signals from the floral pathway integrator FT at the shoot apex. Science 309, 1052–6. doi:10.1126/science.1115983.
Achard, P., Baghour, M., Chapple, A., Hedden, P., Van Der Straeten, D., Genschik, P., et al. (2007). The plant stress hormone ethylene controls floral transition via DELLA-dependent regulation of floral meristem-identity genes. Proc. Natl. Acad. Sci. U. S. A. 104, 6484–9. doi:10.1073/pnas.0610717104.
Achard, P., Herr, A., Baulcombe, D. C., and Harberd, N. P. (2004). Modulation of floral development by a gibberellin-regulatedmicroRNA. Development 131, 3357–3365. doi:10.1242/dev.01206.
Andrés, F., Porri, A., Torti, S., Mateos, J., Romera-Branchat, M., García-Martínez, J. L., et al. (2014). SHORT VEGETATIVE PHASE reduces gibberellin biosynthesis at the Arabidopsis shoot apex to regulate the floral transition. Proc. Natl. Acad. Sci. U. S. A. 111, E2760-9. doi:10.1073/pnas.1409567111.
Andres, F., Romera-Branchat, M., Martinez-Gallegos, R., Patel, V., Schneeberger, K., Jang, S., et al. (2015). Floral Induction in Arabidopsis by FLOWERING LOCUS T Requires Direct Repression of BLADE-ON-PETIOLE Genes by the Homeodomain Protein PENNYWISE. Plant Physiol. 169, 2187–2199. doi:10.1104/pp.15.00960.
Aukerman, M. J., and Sakai, H. (2003). Regulation of flowering time and floral organ identity by a MicroRNA and its APETALA2-like target genes. Plant Cell 15, 2730–41. doi:10.1105/tpc.016238.
Balanzà, V., Martínez-Fernández, I., and Ferrándiz, C. (2014). Sequential action of FRUITFULL as a modulator of the activity of the floral regulators SVP and SOC1. J. Exp. Bot. 65, 1193–203. doi:10.1093/jxb/ert482.
Balanzà, V., Martínez-fernández, I., Sato, S., Yanofsky, M. F., Kaufmann, K., Angenent, G. C., et al. (2018). Genetic control of meristem arrest and life span in Arabidopsis by a FRUITFULL-APETALA2 pathway. Nat. Commun. 9, 565–565. doi:10.1038/s41467-018-03067-5.
Bencivenga, S., Serrano-Mislata, A., Bush, M., Fox, S., and Correspondence, R. S. (2016). Control of Oriented Tissue Growth through Repression of Organ Boundary Genes Promotes Stem Morphogenesis. Dev. Cell 39, 198–208. doi:10.1016/j.devcel.2016.08.013.
Benlloch, R., Kim, M. C., Sayou, C., Thévenon, E., Parcy, F., and Nilsson, O. (2011). Integrating long-day flowering signals: A LEAFY binding site is essential for proper photoperiodic activation of APETALA1. Plant J. 67, 1094–1102. doi:10.1111/j.1365-313X.2011.04660.x.
Blazquez, Green, Nilsson, Sussman, and Weigel (1998). Gibberellins promote flowering of arabidopsis by activating the LEAFY promoter. Plant Cell 10, 791–800.
Blazquez, M. A., Soowal, L. N., Lee, I., and Weigel, D. (1997). LEAFY expression and flower initiation in Arabidopsis. Development 124, 3835–3844.
Blázquez, M. A., and Weigel, D. (2000). Integration of floral inductive signals in Arabidopsis. Nature 404, 889–892. doi:10.1038/35009125.
Bowman, J. L., Alvarez, J., Weigel, D., Meyerowitz, E. M., and Smyth, D. R. (1993). Control of flower development in Arabidopsis thaliana by APETALA1 and interacting genes. Development 119, 721–743.
Cardon, G. H., Höhmann, S., Nettesheim, K., Saedler, H., and Huijser, P. (1997). Functional analysis of the Arabidopsis thaliana SBP-box gene SPL3: A novel gene involved in the floral transition. Plant J. 12, 367–377. doi:10.1046/j.1365-313X.1997.12020367.x.
Causier, B., Ashworth, M., Guo, W., and Davies, B. (2012). The TOPLESS interactome: a framework for gene repression in Arabidopsis. Plant Physiol. 158, 423–38. doi:10.1104/pp.111.186999.
Chen, M., and Penfield, S. (2018). Feedback regulation of COOLAIR expression controls seed dormancy and flowering time. Science 360, 1014–1017. doi:10.1126/science.aar7361.
Chen, X. (2004). A microRNA as a translational repressor of APETALA2 in Arabidopsis flower development. Science 303, 2022–5. doi:10.1126/science.1088060.
Cho, H. J., Kim, J. J., Lee, J. H., Kim, W., Jung, J. H., Park, C. M., et al. (2012). SHORT VEGETATIVE PHASE (SVP) protein negatively regulates miR172 transcription via direct binding to the pri-miR172a promoter in Arabidopsis. FEBS Lett. 586, 2332–2337. doi:10.1016/j.febslet.2012.05.035.
Collani, S., Neumann, M., Yant, L., and Schmid, M. (2019). FT modulates genome-wide DNA-binding of the bZIP transcription factor FD. Plant Physiol. doi:10.1104/pp.18.01505.
Conti, L., and Bradley, D. (2007). TERMINAL FLOWER1 Is a Mobile Signal Controlling Arabidopsis Architecture. PLANT CELL ONLINE 19, 767–778. doi:10.1105/tpc.106.049767.
Deng, W., Ying, H., Helliwell, C. A., Taylor, J. M., Peacock, W. J., and Dennis, E. S. (2011). FLOWERING LOCUS C (FLC) regulates development pathways throughout the life cycle of Arabidopsis. Proc. Natl. Acad. Sci. U. S. A. 108, 6680–5. doi:10.1073/pnas.1103175108.
Endo, M., Tanigawa, Y., Murakami, T., Araki, T., and Nagatani, A. (2013). PHYTOCHROME-DEPENDENT LATE-FLOWERING accelerates flowering through physical interactions with phytochrome B and CONSTANS. Proc. Natl. Acad. Sci. 110, 18017–18022. doi:10.1073/pnas.1310631110.
Eriksson, S., Böhlenius, H., Moritz, T., and Nilsson, O. (2006). GA4 Is the Active Gibberellin in the Regulation of LEAFY Transcription and Arabidopsis Floral Initiation. PLANT CELL ONLINE 18, 2172–2181. doi:10.1105/tpc.106.042317.
Ferrandiz, C., Gu, Q., Martienssen, R., and Yanofsky, M. F. (2000). Redundant regulation of meristem identity and plant architecture by FRUITFULL, APETALA1 and CAULIFLOWER. Development 127, 725–734.
Galvão, V. C., Horrer, D., Küttner, F., and Schmid, M. (2012). Spatial control of flowering by DELLA proteins in Arabidopsis thaliana. Development 139, 4072–4082. doi:10.1242/dev.080879.
Gandikota, M., Birkenbihl, R. P., Höhmann, S., Cardon, G. H., Saedler, H., and Huijser, P. (2007). The miRNA156/157 recognition element in the 3′ UTR of the Arabidopsis SBP box gene SPL3 prevents early flowering by translational inhibition in seedlings. Plant J. 49, 683–693. doi:10.1111/j.1365-313X.2006.02983.x.
Gocal, G. F., Sheldon, C. C., Gubler, F., Moritz, T., Bagnall, D. J., MacMillan, C. P., et al. (2001). GAMYB-like genes, flowering, and gibberellin signaling in Arabidopsis. Plant Physiol. 127, 1682–93. doi:10.1104/PP.010442.
Goslin, K., Zheng, B., Serrano-Mislata, A., Rae, L., Ryan, P. T., Kwaśniewska, K., et al. (2017). Transcription factor Interplay between LEAFY and APETALA1/ CAULIFLOWER during Floral Initiation. Plant Physiol., pp.00098.2017-p.00098.2017. doi:10.1104/pp.17.00098.
Grandi, V., Gregis, V., and Kater, M. M. (2012). Uncovering genetic and molecular interactions among floral meristem identity genes in Arabidopsis thaliana. Plant J. 69, 881–893. doi:10.1111/j.1365-313X.2011.04840.x.
Gregis, V., Andrés, F., Sessa, A., Guerra, R. F., Simonini, S., Mateos, J. L., et al. (2013). Identification of pathways directly regulated by SHORT VEGETATIVE PHASE during vegetative and reproductive development in Arabidopsis. Genome Biol. 14, R56–R56. doi:10.1186/gb-2013-14-6-r56.
Gregis, V., Sessa, A., Colombo, L., and Kater, M. M. (2008). AGAMOUS-LIKE24 and SHORT VEGETATIVE PHASE determine floral meristem identity in Arabidopsis. Plant J. 56, 891–902. doi:10.1111/j.1365-313X.2008.03648.x.
Grigorova, B., Mara, C., Hollender, C., Sijacic, P., Chen, X., and Liu, Z. (2011). LEUNIG and SEUSS co-repressors regulate miR172 expression in Arabidopsis flowers. Dev. Camb. Engl. 138, 2451–2456. doi:10.1242/dev.058362.
Gu, X., Le, C., Wang, Y., Li, Z., Jiang, D., Wang, Y., et al. (2013). Arabidopsis FLC clade members form flowering-repressor complexes coordinating responses to endogenous and environmental cues. Nat. Commun. 4, ncomms2947–ncomms2947. doi:10.1038/ncomms2947.
Gustafson-Brown, C., Savidge, B., and Yanofsky, M. F. (1994). Regulation of the arabidopsis floral homeotic gene APETALA1. Cell 76, 131–43.
Hanano, S., and Goto, K. (2011). Arabidopsis TERMINAL FLOWER1 is involved in the regulation of flowering time and inflorescence development through transcriptional repression. Plant Cell 23, 3172–84. doi:10.1105/tpc.111.088641.
Helliwell, C. A., Wood, C. C., Robertson, M., James Peacock, W., and Dennis, E. S. (2006). The Arabidopsis FLC protein interacts directly in vivo with SOC1 and FT chromatin and is part of a high-molecular-weight protein complex. Plant J. 46, 183–192. doi:10.1111/j.1365-313X.2006.02686.x.
Hepworth, S. R., Valverde, F., Ravenscroft, D., Mouradov, A., and Coupland, G. (2002). Antagonistic regulation of flowering-time gene SOC1 by CONSTANS and FLC via separate promoter motifs. EMBO J. 21, 4327–37. doi:10.1093/EMBOJ/CDF432.
Hisamatsu, T., and King, R. W. (2008). The nature of floral signals in Arabidopsis. II. Roles for FLOWERING LOCUS T (FT) and gibberellin. J. Exp. Bot. 59, 3821–9. doi:10.1093/jxb/ern232.
Hou, X., Zhou, J., Liu, C., Liu, L., Shen, L., and Yu, H. (2014). Nuclear factor Y-mediated H3K27me3 demethylation of the SOC1 locus orchestrates flowering responses of Arabidopsis. Nat. Commun. 5, ncomms5601–ncomms5601. doi:10.1038/ncomms5601.
Hyun, Y., Richter, R., Vincent, C., Martinez-Gallegos, R., Porri, A., and Coupland, G. (2016). Multi-layered Regulation of SPL15 and Cooperation with SOC1 Integrate Endogenous Flowering Pathways at the Arabidopsis Shoot Meristem. Dev. Cell 37, 254–266. doi:10.1016/j.devcel.2016.04.001.
Immink, R. G. H., Posé, D., Ferrario, S., Ott, F., Kaufmann, K., Valentim, F. L., et al. (2012). Characterization of SOC1’s central role in flowering by the identification of its upstream and downstream regulators. Plant Physiol. 160, 433–449. doi:10.1104/pp.112.202614.
Jaeger, K. E., Pullen, N., Lamzin, S., Morris, R. J., and Wigge, P. A. (2013). Interlocking feedback loops govern the dynamic behavior of the floral transition in Arabidopsis. Plant Cell 25, 820–833. doi:10.1105/tpc.113.109355.
Jang, S., Torti, S., and Coupland, G. (2009). Genetic and spatial interactions between FT , TSF and SVP during the early stages of floral induction in Arabidopsis. Plant J. 60, 614–625. doi:10.1111/j.1365-313X.2009.03986.x.
Jiang, D., Wang, Y., Wang, Y., and He, Y. (2008). Repression of FLOWERING LOCUS C and FLOWERING LOCUS T by the Arabidopsis Polycomb Repressive Complex 2 Components. PLoS ONE 3, e3404–e3404. doi:10.1371/journal.pone.0003404.
Jung, J. H., Lee, H. J., Ryu, J. Y., and Park, C. M. (2016). SPL3/4/5 Integrate Developmental Aging and Photoperiodic Signals into the FT-FD Module in Arabidopsis Flowering. Mol. Plant 9, 1647–1659. doi:10.1016/j.molp.2016.10.014.
Jung, J.-H., Ju, Y., Seo, P. J., Lee, J.-H., and Park, C.-M. (2012a). The SOC1-SPL module integrates photoperiod and gibberellic acid signals to control flowering time in Arabidopsis. Plant J. 69, 577–588. doi:10.1111/j.1365-313X.2011.04813.x.
Jung, J.-H., Lee, S., Yun, J., Lee, M., and Park, C.-M. (2014). The miR172 target TOE3 represses AGAMOUS expression during Arabidopsis floral patterning. Plant Sci. Int. J. Exp. Plant Biol. 215–216, 29–38. doi:10.1016/j.plantsci.2013.10.010.
Jung, J.-H., Seo, P. J., Ahn, J. H., and Park, C.-M. (2012b). Arabidopsis RNA-binding protein FCA regulates microRNA172 processing in thermosensory flowering. J. Biol. Chem. 287, 16007–16. doi:10.1074/jbc.M111.337485.
Jung, J.-H., Seo, P. J., Kang, S. K., and Park, C.-M. (2011). miR172 signals are incorporated into the miR156 signaling pathway at the SPL3/4/5 genes in Arabidopsis developmental transitions. Plant Mol. Biol. 76, 35–45. doi:10.1007/s11103-011-9759-z.
Jung, J.-H., Seo, Y.-H., Seo, P. J., Reyes, J. L., Yun, J., Chua, N.-H., et al. (2007). The GIGANTEA-regulated microRNA172 mediates photoperiodic flowering independent of CONSTANS in Arabidopsis. Plant Cell 19, 2736–48. doi:10.1105/tpc.107.054528.
Kanrar, S., Bhattacharya, M., Arthur, B., Courtier, J., and Smith, H. M. S. (2008). Regulatory networks that function to specify flower meristems require the function of homeobox genes PENNYWISE and POUND-FOOLISH in Arabidopsis. Plant J. 54, 924–937. doi:10.1111/j.1365-313X.2008.03458.x.
Kardailsky, I., Shukla, V. K., Ahn, J. H., Dagenais, N., Christensen, S. K., Nguyen, J. T., et al. (1999). Activation tagging of the floral inducer FT. Science 286, 1962–5. doi:10.1126/SCIENCE.286.5446.1962.
Kasschau, K. D., Xie, Z., Allen, E., Llave, C., Chapman, E. J., Krizan, K. A., et al. (2003). P1/HC-Pro, a viral suppressor of RNA silencing, interferes with Arabidopsis development and miRNA function. Dev. Cell 4, 205–217. doi:10.1016/S1534-5807(03)00025-X.
Kaufmann, K., Wellmer, F., Muiño, J. M., Ferrier, T., Wuest, S. E., Kumar, V., et al. (2010). Orchestration of floral initiation by APETALA1. Science 328, 85–9. doi:10.1126/science.1185244.
Khan, M., Ragni, L., Tabb, P., Salasini, B. C., Chatfield, S., Datla, R., et al. (2015). Repression of Lateral Organ Boundary Genes by PENNYWISE and POUND-FOOLISH Is Essential for Meristem Maintenance and Flowering in Arabidopsis. Plant Physiol. 169, 2166–2186. doi:10.1104/pp.15.00915.
Kim, J. J., Lee, J. H., Kim, W., Jung, H. S., Huijser, P., and Ahn, J. H. (2012). The microRNA156-SQUAMOSA PROMOTER BINDING PROTEIN-LIKE3 Module Regulates Ambient Temperature-Responsive Flowering via FLOWERING LOCUS T in Arabidopsis. PLANT Physiol. 159, 461–478. doi:10.1104/pp.111.192369.
Klepikova, A. V., Logacheva, M. D., Dmitriev, S. E., and Penin, A. A. (2015). RNA-seq analysis of an apical meristem time series reveals a critical point in Arabidopsis thaliana flower initiation. BMC Genomics 16, 466–466. doi:10.1186/s12864-015-1688-9.
Kobayashi, Y., Kaya, H., Goto, K., Iwabuchi, M., and Araki, T. (1999). A Pair of Related Genes with Antagonistic Roles in Mediating Flowering Signals. Science 286, 1960–1962. doi:10.1126/SCIENCE.286.5446.1960.
Kumimoto, R. W., Adam, L., Hymus, G. J., Repetti, P. P., Reuber, T. L., Marion, C. M., et al. (2008). The Nuclear Factor Y subunits NF-YB2 and NF-YB3 play additive roles in the promotion of flowering by inductive long-day photoperiods in Arabidopsis. Planta 228, 709–723. doi:10.1007/s00425-008-0773-6.
Kumimoto, R. W., Zhang, Y., Siefers, N., and Holt, B. F. (2010). NF-YC3, NF-YC4 and NF-YC9 are required for CONSTANS-mediated, photoperiod-dependent flowering in Arabidopsis thaliana. Plant J. 63, 379–391. doi:10.1111/j.1365-313X.2010.04247.x.
Lal, S., Pacis, L. B., and Smith, H. M. S. (2011). Regulation of the SQUAMOSA PROMOTER-BINDING PROTEIN-LIKE genes/microRNA156 module by the homeodomain proteins PENNYWISE and POUND-FOOLISH in Arabidopsis. Mol. Plant 4, 1123–32. doi:10.1093/mp/ssr041.
Lamb, R. S., Hill, T. A., Tan, Q. K.-G., and Irish, V. F. (2002). Regulation of APETALA3 floral homeotic gene expression by meristem identity genes. Dev. Camb. Engl. 129, 2079–2086.
Lee, H., Suh, S. S., Park, E., Cho, E., Ahn, J. H., Kim, S. G., et al. (2000). The AGAMOUS-LIKE 20 MADS domain protein integrates floral inductive pathways in Arabidopsis. Genes Dev. 14, 2366–76. doi:10.1101/GAD.813600.
Lee, J. H., Ryu, H.-S., Chung, K. S., Pose, D., Kim, S., Schmid, M., et al. (2013). Regulation of Temperature-Responsive Flowering by MADS-Box Transcription Factor Repressors. Science 342, 628–632. doi:10.1126/science.1241097.
Lee, J. H., Yoo, S. J., Park, S. H., Hwang, I., Lee, J. S., and Ahn, J. H. (2007). Role of SVP in the control of flowering time by ambient temperature in Arabidopsis. Genes Dev. 21, 397–402. doi:10.1101/gad.1518407.
Lee, J., Oh, M., Park, H., and Lee, I. (2008). SOC1 translocated to the nucleus by interaction with AGL24 directly regulates LEAFY. Plant J. 55, 832–843. doi:10.1111/j.1365-313X.2008.03552.x.
Li, D., Liu, C., Shen, L., Wu, Y., Chen, H., Robertson, M., et al. (2008). A repressor complex governs the integration of flowering signals in Arabidopsis. Dev. Cell 15, 110–20. doi:10.1016/j.devcel.2008.05.002.
Li, M., An, F., Li, W., Ma, M., Feng, Y., Zhang, X., et al. (2016). DELLA proteins interact with FLC to repress flowering transition. J. Integr. Plant Biol. 58, 642–655. doi:10.1111/jipb.12451.
Liljegren, S. J., Gustafson-Brown, C., Pinyopich, A., Ditta, G. S., and Yanofsky, M. F. (1999). Interactions among APETALA1, LEAFY, and TERMINAL FLOWER1 specify meristem fate. Plant Cell 11, 1007–18.
Liu, C., Chen, H., Er, H. L., Soo, H. M., Kumar, P. P., Han, J.-H., et al. (2008). Direct interaction of AGL24 and SOC1 integrates flowering signals in Arabidopsis. Development 135, 1481–1491. doi:10.1242/dev.020255.
Liu, C., Teo, Z. W. N., Bi, Y., Song, S., Xi, W., Yang, X., et al. (2013). A conserved genetic pathway determines inflorescence architecture in Arabidopsis and rice. Dev. Cell 24, 612–22. doi:10.1016/j.devcel.2013.02.013.
Liu, C., Xi, W., Shen, L., Tan, C., and Yu, H. (2009). Regulation of Floral Patterning by Flowering Time Genes. Dev. Cell 16, 711–722. doi:10.1016/j.devcel.2009.03.011.
Liu, C., Zhou, J., Bracha-Drori, K., Yalovsky, S., Ito, T., and Yu, H. (2007a). Specification of Arabidopsis floral meristem identity by repression of flowering time genes. Development 134, 1901–1910. doi:10.1242/dev.003103.
Liu, F., Marquardt, S., Lister, C., Swiezewski, S., and Dean, C. (2010). Targeted 3’ processing of antisense transcripts triggers Arabidopsis FLC chromatin silencing. Science 327, 94–7. doi:10.1126/science.1180278.
Liu, F., Quesada, V., Crevillén, P., Bäurle, I., Swiezewski, S., and Dean, C. (2007b). The Arabidopsis RNA-binding protein FCA requires a lysine-specific demethylase 1 homolog to downregulate FLC. Mol. Cell 28, 398–407. doi:10.1016/j.molcel.2007.10.018.
Lopez-Vernaza, M., Yang, S., Müller, R., Thorpe, F., de Leau, E., and Goodrich, J. (2012). Antagonistic roles of SEPALLATA3, FT and FLC genes as targets of the polycomb group gene CURLY LEAF. PLoS ONE 7, e30715–e30715. doi:10.1371/journal.pone.0030715.
Luo, X., Chen, T., Zeng, X., He, D., and He, Y. (2019). Feedback regulation of FLC by FLOWERING LOCUS T and FD through a 5’ FLC promoter region. Mol. Plant. doi:10.1016/j.molp.2019.01.013.
Luo, X., Gao, Z., Wang, Y., Chen, Z., Zhang, W., Huang, J., et al. (2018). The NUCLEAR FACTOR-CONSTANS complex antagonizes Polycomb repression to de-repress FLOWERING LOCUS T expression in response to inductive long days in Arabidopsis. Plant J. 95, 17–29. doi:10.1111/tpj.13926.
Mandel, M. A., and Yanofsky, M. F. (1995). The Arabidopsis AGL8 MADS box gene is expressed in inflorescence meristems and is negatively regulated by APETALA1. Plant Cell 7, 1763–71. doi:10.1105/tpc.7.11.1763.
Marquardt, S., Raitskin, O., Wu, Z., Liu, F., Sun, Q., and Dean, C. (2014). Functional consequences of splicing of the antisense transcript COOLAIR on FLC transcription. Mol. Cell 54, 156–165. doi:10.1016/j.molcel.2014.03.026.
Mateos, J. L., Madrigal, P., Tsuda, K., Rawat, V., Richter, R., Romera-Branchat, M., et al. (2015). Combinatorial activities of SHORT VEGETATIVE PHASE and FLOWERING LOCUS C define distinct modes of flowering regulation in Arabidopsis. Genome Biol. 16, 31–31. doi:10.1186/s13059-015-0597-1.
Mathieu, J., Yant, L. J., Mürdter, F., Küttner, F., and Schmid, M. (2009). Repression of Flowering by the miR172 Target SMZ. PLoS Biol. 7, e1000148–e1000148. doi:10.1371/journal.pbio.1000148.
Melzer, S., Lens, F., Gennen, J., Vanneste, S., Rohde, A., and Beeckman, T. (2008). Flowering-time genes modulate meristem determinacy and growth form in Arabidopsis thaliana. Nat. Genet. 40, 1489–1492. doi:10.1038/ng.253.
Michaels, S. D., and Amasino, R. M. (1999). FLOWERING LOCUS C encodes a novel MADS domain protein that acts as a repressor of flowering. Plant Cell 11, 949–56.
Michaels, S. D., and Amasino, R. M. (2001). Loss of FLOWERING LOCUS C activity eliminates the late-flowering phenotype of FRIGIDA and autonomous pathway mutations but not responsiveness to vernalization. Plant Cell 13, 935–41. doi:10.1105/tpc.13.4.935.
Michaels, S. D., Ditta, G., Gustafson-Brown, C., Pelaz, S., Yanofsky, M., and Amasino, R. M. (2003). AGL24 acts as a promoter of flowering in Arabidopsis and is positively regulated by vernalization. Plant J. 33, 867–874. doi:10.1046/j.1365-313X.2003.01671.x.
Michaels, S. D., Himelblau, E., Kim, S. Y., Schomburg, F. M., and M, A. R. (2005). Integration of flowering signals in winter-annual Arabidopsis. PLANT Physiol. 137, 149–156. doi:10.1104/pp.104.052811.
Moon, J., Lee, H., Kim, M., and Lee, I. (2005). Analysis of flowering pathway integrators in Arabidopsis. Plant Cell Physiol. 46, 292–299. doi:10.1093/pcp/pci024.
Moon, J., Suh, S.-S., Lee, H., Choi, K.-R., Hong, C. B., Paek, N.-C., et al. (2003). The SOC1 MADS-box gene integrates vernalization and gibberellin signals for flowering in Arabidopsis. Plant J. 35, 613–623. doi:10.1046/j.1365-313X.2003.01833.x.
Moyroud, E., Minguet, E. G., Ott, F., Yant, L., Posé, D., Monniaux, M., et al. (2011). Prediction of Regulatory Interactions from Genome Sequences Using a Biophysical Model for the Arabidopsis LEAFY Transcription Factor. Plant Cell 23, 1293–1306. doi:10.1105/tpc.111.083329.
Müller-Xing, R., Clarenz, O., Pokorny, L., Goodrich, J., and Schubert, D. (2014). Polycomb-Group Proteins and FLOWERING LOCUS T Maintain Commitment to Flowering in Arabidopsis thaliana. Plant Cell 26, 2457–2471. doi:10.1105/tpc.114.123323.
Nilsson, O., Lee, I., Blázquez, M. A., and Weigel, D. (1998). Flowering-time genes modulate the response to LEAFY activity. Genetics 150, 403–10.
Onouchi, H., Igeño, M. I., Périlleux, C., Graves, K., and Coupland, G. (2000). Mutagenesis of plants overexpressing CONSTANS demonstrates novel interactions among Arabidopsis flowering-time genes. Plant Cell 12, 885–900.
Pajoro, A., Madrigal, P., Muiño, J. M., Matus, J., Jin, J., Mecchia, M. A., et al. (2014). Dynamics of chromatin accessibility and gene regulation by MADS-domain transcription factors in flower development. Genome Biol. 15, R41–R41. doi:10.1186/gb-2014-15-3-r41.
Parcy, F., Bomblies, K., and Weigel, D. (2002). Interaction of LEAFY , AGAMOUS and TERMINAL FLOWER1 in maintaining floral meristem identity in Arabidopsis. 2527, 2519–2527.
Parcy, F., Nilsson, O., Busch, M. A., Lee, I., and Weigel, D. (1998). A genetic framework for floral patterning. Nature 395, 561–566. doi:10.1038/26903.
Pérez-Ruiz, R. V., García-Ponce, B., Marsch-Martínez, N., Ugartechea-Chirino, Y., Villajuana-Bonequi, M., de Folter, S., et al. (2015). XAANTAL2 (AGL14) Is an Important Component of the Complex Gene Regulatory Network that Underlies Arabidopsis Shoot Apical Meristem Transitions. Mol. Plant 8, 796–813. doi:10.1016/j.molp.2015.01.017.
Porri, A., Torti, S., Romera-Branchat, M., and Coupland, G. (2012). Spatially distinct regulatory roles for gibberellins in the promotion of flowering of Arabidopsis under long photoperiods. Development 139, 2198–209. doi:10.1242/dev.077164.
Posé, D., Verhage, L., Ott, F., Yant, L., Mathieu, J., Angenent, G. C., et al. (2013). Temperature-dependent regulation of flowering by antagonistic FLM variants. Nature 503, 414–417. doi:10.1038/nature12633.
Ratcliffe, O. J., Amaya, I., Vincent, C. A., Rothstein, S., Carpenter, R., Coen, E. S., et al. (1998). A common mechanism controls the life cycle and architecture of plants. Dev. Camb. Engl. 125, 1609–15.
Ratcliffe, O. J., Bradley, D. J., and Coen, E. S. (1999). Separation of shoot and floral identity in Arabidopsis. Development 126, 1109–1120.
Rhoades, M. W., Reinhart, B. J., Lim, L. P., Burge, C. B., Bartel, B., Bartel, D. P., et al. (2002). Prediction of plant microRNA targets. Cell 110, 513–20. doi:10.1016/S0092-8674(02)00863-2.
Rouse, D. T., Sheldon, C. C., Bagnall, D. J., Peacock, W. J., and Dennis, E. S. (2002). FLC, a repressor of flowering, is regulated by genes in different inductive pathways. Plant J. 29, 183–191. doi:10.1046/j.0960-7412.2001.01210.x.
Ruiz-Garcia, L., Madueño, F., Wilkinson, M., Haughn, G., Salinas, J., and Martínez-Zapater, J. M. (1997). Different Roles of Flowering-Time Genes in the Activation of Floral Initiation Genes in Arabidopsis. PLANT CELL ONLINE 9, 1921–1934. doi:10.1105/tpc.9.11.1921.
Samach, A., Onouchi, H., Gold, S. E., Ditta, G. S., Schwarz-Sommer, Z., Yanofsky, M. F., et al. (2000). Distinct roles of CONSTANS target genes in reproductive development of Arabidopsis. Science 288, 1613–1616. doi:10.1126/science.288.5471.1613.
Schmid, M., Uhlenhaut, N. H., Godard, F., Demar, M., Bressan, R., Weigel, D., et al. (2003). Dissection of floral induction pathways using global expression analysis. Development 130.
Schwab, R., Palatnik, J. F., Riester, M., Schommer, C., Schmid, M., and Weigel, D. (2005). Specific Effects of MicroRNAs on the Plant Transcriptome. Dev. Cell 8, 517–527. doi:10.1016/j.devcel.2005.01.018.
Searle, I., He, Y., Turck, F., Vincent, C., Fornara, F., Kröber, S., et al. (2006). The transcription factor FLC confers a flowering response to vernalization by repressing meristem competence and systemic signaling in Arabidopsis. Genes Dev. 20, 898–912. doi:10.1101/gad.373506.
Serivichyaswat, P., Ryu, H.-S., Kim, W., Kim, S., Chung, K. S., Kim, J. J., et al. (2015). Expression of the floral repressor miRNA156 is positively regulated by the AGAMOUS-like proteins AGL15 and AGL18. Mol. Cells 38, 259–66. doi:10.14348/molcells.2015.2311.
Serrano-Mislata, A., Goslin, K., Zheng, B., Rae, L., Wellmer, F., Graciet, E., et al. (2017). Regulatory Interplay between LEAFY , APETALA1/CAULIFLOWER and TERMINAL FLOWER1 : New Insights into An Old Relationship. Plant Signal. Behav., 00–00. doi:10.1080/15592324.2017.1370164.
Shannon, S., and Meeks-Wagner, D. R. (1993). Genetic Interactions That Regulate Inflorescence Development in Arabidopsis. PLANT CELL ONLINE 5, 639–655. doi:10.1105/tpc.5.6.639.
Sheldon, C. C. (2000). The molecular basis of vernalization: The central role of FLOWERING LOCUS C (FLC). Proc. Natl. Acad. Sci. 97, 3753–3758. doi:10.1073/pnas.060023597.
Sheldon, C. C., Burn, J. E., Perez, P. P., Metzger, J., Edwards, J. A., Peacock, W. J., et al. (1999). The FLF MADS box gene: a repressor of flowering in Arabidopsis regulated by vernalization and methylation. Plant Cell 11, 445–58.
Sheldon, C. C., Conn, A. B., Dennis, E. S., and Peacock, W. J. (2002). Different regulatory regions are required for the vernalization-induced repression of FLOWERING LOCUS C and for the epigenetic maintenance of repression. Plant Cell 14, 2527–37. doi:10.1105/TPC.004564.
Sheldon, C. C., Jean Finnegan, E., Dennis, E. S., and James Peacock, W. (2006). Quantitative effects of vernalization on FLC and SOC1 expression. Plant J. 45, 871–883. doi:10.1111/j.1365-313X.2006.02652.x.
Simpson, G. G., Dijkwel, P. P., Quesada, V., Henderson, I., and Dean, C. (2003). FY is an RNA 3′ end-processing factor that interacts with FCA to control the Arabidopsis floral transition. Cell 113, 777–787. doi:10.1016/S0092-8674(03)00425-2.
Smaczniak, C., Immink, R. G. H., Muiño, J. M., Blanvillain, R., Busscher, M., Busscher-Lange, J., et al. (2012). Characterization of MADS-domain transcription factor complexes in Arabidopsis flower development. Proc. Natl. Acad. Sci. U. S. A. 109, 1560–5. doi:10.1073/pnas.1112871109.
Smith, H. M. S., Campbell, B. C., Hake, S., Colasanti, J., Sundaresan, V., Mouradov, A., et al. (2004). Competence to respond to floral inductive signals requires the homeobox genes PENNYWISE and POUND-FOOLISH. Curr. Biol. CB 14, 812–7. doi:10.1016/j.cub.2004.04.032.
Smith, H. M. S., Ung, N., Lal, S., and Courtier, J. (2011). Specification of reproductive meristems requires the combined function of SHOOT MERISTEMLESS and floral integrators FLOWERING LOCUS T and FD during Arabidopsis inflorescence development. J. Exp. Bot. 62, 583–93. doi:10.1093/jxb/erq296.
Song, Y. H., Song, N. Y., Shin, S. Y., Kim, H. J., Yun, D.-J., Lim, C. O., et al. (2008). Isolation of CONSTANS as a TGA4/OBF4 interacting protein. Mol. Cells 25, 559–65.
Suárez-López, P., Wheatley, K., Robson, F., Onouchi, H., Valverde, F., and Coupland, G. (2001). CONSTANS mediates between the circadian clock and the control of flowering in Arabidopsis. Nature 410, 1116–1120. doi:10.1038/35074138.
Tao, Z., Shen, L., Liu, C., Liu, L., Yan, Y., and Yu, H. (2012). Genome-wide identification of SOC1 and SVP targets during the floral transition in Arabidopsis. Plant J. 70, 549–561. doi:10.1111/j.1365-313X.2012.04919.x.
Teper-Bamnolker, P., and Samach, A. (2005). The flowering integrator FT regulates SEPALLATA3 and FRUITFULL accumulation in Arabidopsis leaves. PLANT CELL 17, 2661–2675. doi:10.1105/tpc.105.035766.
Tiwari, S. B., Shen, Y., Chang, H.-C., Hou, Y., Harris, A., Ma, S. F., et al. (2010). The flowering time regulator CONSTANS is recruited to the FLOWERING LOCUS T promoter via a unique cis-element. New Phytol. 187, 57–66. doi:10.1111/j.1469-8137.2010.03251.x.
Torti, S., Fornara, F., Vincent, C., Andrés, F., Nordström, K., Göbel, U., et al. (2012). Analysis of the Arabidopsis shoot meristem transcriptome during floral transition identifies distinct regulatory patterns and a leucine-rich repeat protein that promotes flowering. Plant Cell 24, 444–462. doi:10.1105/tpc.111.092791.
Ung, N., Lal, S., and Smith, H. M. S. (2011). The role of PENNYWISE and POUND-FOOLISH in the maintenance of the shoot apical meristem in Arabidopsis. Plant Physiol. 156, 605–614. doi:10.1104/pp.110.171462.
Usami, T., Horiguchi, G., Yano, S., and Tsukaya, H. (2009). The more and smaller cells mutants of Arabidopsis thaliana identify novel roles for SQUAMOSA PROMOTER BINDING PROTEIN-LIKE genes in the control of heteroblasty. Development 136, 955–964. doi:10.1242/dev.028613.
Wang, H., Pan, J., Li, Y., Lou, D., Hu, Y., and Yu, D. (2016). The DELLA-CONSTANS Transcription Factor Cascade Integrates Gibberellic Acid and Photoperiod Signaling to Regulate Flowering. Plant Physiol. 172, 479–488. doi:10.1104/pp.16.00891.
Wang, J.-W., Czech, B., and Weigel, D. (2009). miR156-regulated SPL transcription factors define an endogenous flowering pathway in Arabidopsis thaliana. Cell 138, 738–49. doi:10.1016/j.cell.2009.06.014.
Wang, J.-W., Schwab, R., Czech, B., Mica, E., and Weigel, D. (2008). Dual effects of miR156-targeted SPL genes and CYP78A5/KLUH on plastochron length and organ size in Arabidopsis thaliana. Plant Cell 20, 1231–43. doi:10.1105/tpc.108.058180.
Weigel, D., Alvarez, J., Smyth, D. R., Yanofsky, M. F., and Meyerowitz, E. M. (1992). LEAFY controls floral meristem identity in Arabidopsis. Cell 69, 843–59.
Weigel, D., and Nilsson, O. (1995). A developmental switch sufficient for flower initiation in diverse plants. Nature 377, 495–500. doi:10.1038/377495a0.
Wigge, P. A., Kim, M. C., Jaeger, K. E., Busch, W., Schmid, M., Lohmann, J. U., et al. (2005). Integration of Spatial and Temporal Information During Floral Induction in Arabidopsis. Science 309, 1056–1059. doi:10.1126/science.1114358.
William, D. A., Su, Y., Smith, M. R., Lu, M., Baldwin, D. A., and Wagner, D. (2004). Genomic identification of direct target genes of LEAFY. Proc. Natl. Acad. Sci. U. S. A. 101, 1775–80. doi:10.1073/pnas.0307842100.
Winter, C. M., Austin, R. S., Blanvillain-Baufumé, S., Reback, M. A., Monniaux, M., Wu, M.-F., et al. (2011). LEAFY Target Genes Reveal Floral Regulatory Logic, cis Motifs, and a Link to Biotic Stimulus Response. Dev. Cell 20, 430–443. doi:10.1016/j.devcel.2011.03.019.
Winter, C. M., Yamaguchi, N., Wu, M. F., and Wagner, D. (2015). Transcriptional programs regulated by both LEAFY and APETALA1 at the time of flower formation. Physiol. Plant. 155, 55–73. doi:10.1111/ppl.12357.
Wu, G., Park, M. Y., Conway, S. R., Wang, J.-W., Weigel, D., and Poethig, R. S. (2009). The sequential action of miR156 and miR172 regulates developmental timing in Arabidopsis. Cell 138, 750–9. doi:10.1016/j.cell.2009.06.031.
Wu, G., and Poethig, R. S. (2006). Temporal regulation of shoot development in Arabidopsis thaliana by miR156 and its target SPL3. Dev. Camb. Engl. 133, 3539–47. doi:10.1242/dev.02521.
Xu, M., Hu, T., Zhao, J., Park, M.-Y., Earley, K. W., Wu, G., et al. (2016). Developmental Functions of miR156-Regulated SQUAMOSA PROMOTER BINDING PROTEIN-LIKE (SPL) Genes in Arabidopsis thaliana. PLoS Genet. 12, e1006263–e1006263. doi:10.1371/journal.pgen.1006263.
Yamaguchi, A., Wu, M.-F., Yang, L., Wu, G., Poethig, R. S., and Wagner, D. (2009). The microRNA-regulated SBP-Box transcription factor SPL3 is a direct upstream activator of LEAFY, FRUITFULL, and APETALA1. Dev. Cell 17, 268–78. doi:10.1016/j.devcel.2009.06.007.
Yamaguchi, N., Winter, C. M., Wu, M.-F., Kanno, Y., Yamaguchi, A., Seo, M., et al. (2014). Gibberellin Acts Positively Then Negatively to Control Onset of Flower Formation in Arabidopsis. Science 344, 638–641. doi:10.1126/science.1250498.
Yanovsky, M. J., and Kay, S. A. (2002). Molecular basis of seasonal time measurement in Arabidopsis. Nature 419, 308–312. doi:10.1038/nature00996.
Yant, L., Mathieu, J., Dinh, T. T., Ott, F., Lanz, C., Wollmann, H., et al. (2010). Orchestration of the floral transition and floral development in Arabidopsis by the bifunctional transcription factor APETALA2. Plant Cell 22, 2156–70. doi:10.1105/tpc.110.075606.
Yant, L., Srikanth, A., Ott, F., Lanz, C., Kuettner, F., and Schmid, M. (2009). ChIP-Seq and inducible gene expression reveal direct targets of the flowering pathway integrator FD. in Available at: https://www.arabidopsis.org/servlets/TairObject?type=publication&id=501734131.
Ye, L., Wang, B., Zhang, W., Shan, H., and Kong, H. (2016). Gains and Losses of Cis-regulatory Elements Led to Divergence of the Arabidopsis APETALA1 and CAULIFLOWER Duplicate Genes in the Time, Space, and Level of Expression and Regulation of One Paralog by the Other. Plant Physiol. 171, 1055–69. doi:10.1104/pp.16.00320.
Yoo, S. K., Chung, K. S., Kim, J., Lee, J. H., Hong, S. M., Yoo, S. J., et al. (2005). CONSTANS Activates SUPPRESSOR OF OVEREXPRESSION OF CONSTANS 1 through FLOWERING LOCUS T to Promote Flowering in Arabidopsis. PLANT Physiol. 139, 770–778. doi:10.1104/pp.105.066928.
Yu, H., Xu, Y., Tan, E. L., and Kumar, P. P. (2002). AGAMOUS-LIKE 24, a dosage-dependent mediator of the flowering signals. Proc. Natl. Acad. Sci. U. S. A. 99, 16336–41. doi:10.1073/pnas.212624599.
Yu, S., Galvão, V. C., Zhang, Y.-C., Horrer, D., Zhang, T.-Q., Hao, Y.-H., et al. (2012). Gibberellin regulates the Arabidopsis floral transition through miR156-targeted SQUAMOSA promoter binding-like transcription factors. Plant Cell 24, 3320–3332. doi:10.1105/tpc.112.101014.
Zhang, B., Wang, L., Zeng, L., Zhang, C., and Ma, H. (2015). Arabidopsis TOE proteins convey a photoperiodic signal to antagonize CONSTANS and regulate flowering time. Genes Dev. 29, 975–87. doi:10.1101/gad.251520.114.
